# Supplementary material for: Early-Life Heat Stress Exposes Genotype-Dependent Male Fertility Limits in Drosophila melanogaster Under Sublethal Agrochemical Exposure
Source: Insects. 2026 Apr 16;17(4):426. doi: 10.3390/insects17040426 (PMC13115718; doi:10.3390/insects17040426)
Supplement: Supplementary file 1 [file insects-17-00426-s001.zip › Table S1.xlsx]

## Sheet: Raw data
Average temperature	Exposure	Genotype	Replicate	Mating events day 1	Mating events day 2	Mating events day 3	Mating events day 4	Mating events day 5	Total mating events	Successful mating events
28°C	none	Cyp6g1-M	1	0	2	1	0	0	3	2
28°C	none	Cyp6g1-M	2	0	0	0	0	0	0	0
28°C	none	Cyp6g1-M	3	0	0	0	0	0	0	0
28°C	none	Cyp6g1-M	4	0	0	0	0	0	0	0
28°C	none	Cyp6g1-M	5	0	0	0	0	0	0	0
28°C	none	Cyp6g1-M	6	0	0	1	0	0	1	0
28°C	none	Cyp6g1-M	7	0	0	0	0	0	0	0
28°C	none	Cyp6g1-M	8	0	0	0	0	0	0	0
28°C	none	Cyp6g1-M	9	0	1	1	1	0	3	0
28°C	none	Cyp6g1-M	10	0	0	0	0	0	0	0
28°C	none	Cyp6g1-BA	1	0	0	0	1	0	1	1
28°C	none	Cyp6g1-BA	2	0	2	3	1	0	6	6
28°C	none	Cyp6g1-BA	3	0	0	0	0	0	0	0
28°C	none	Cyp6g1-BA	4	0	0	0	0	0	0	0
28°C	none	Cyp6g1-BA	5	0	0	1	0	0	1	1
28°C	none	Cyp6g1-BA	6	0	1	0	0	0	1	0
28°C	none	Cyp6g1-BA	7	0	0	0	0	0	0	0
28°C	none	Cyp6g1-BA	8	0	2	0	1	1	4	4
28°C	none	Cyp6g1-BA	9	0	1	0	0	1	2	2
28°C	none	Cyp6g1-BA	10	0	1	0	2	0	3	3
28°C	Imidacloprid 0.1 ppm	Cyp6g1-M	1	0	1	0	0	0	1	1
28°C	Imidacloprid 0.1 ppm	Cyp6g1-M	2	1	2	1	1	0	5	5
28°C	Imidacloprid 0.1 ppm	Cyp6g1-M	3	0	1	0	1	0	2	1
28°C	Imidacloprid 0.1 ppm	Cyp6g1-M	4	0	2	1	2	0	5	4
28°C	Imidacloprid 0.1 ppm	Cyp6g1-M	5	1	0	0	0	0	1	1
28°C	Imidacloprid 0.1 ppm	Cyp6g1-M	6	0	1	1	1	1	4	4
28°C	Imidacloprid 0.1 ppm	Cyp6g1-M	7	0	0	0	1	1	2	2
28°C	Imidacloprid 0.1 ppm	Cyp6g1-M	8	0	0	2	0	0	2	1
28°C	Imidacloprid 0.1 ppm	Cyp6g1-M	9	0	2	2	0	2	6	5
28°C	Imidacloprid 0.1 ppm	Cyp6g1-M	10	0	0	0	0	1	1	1
28°C	Imidacloprid 0.1 ppm	Cyp6g1-BA	1	0	0	0	0	0	0	0
28°C	Imidacloprid 0.1 ppm	Cyp6g1-BA	2	0	1	1	0	2	4	4
28°C	Imidacloprid 0.1 ppm	Cyp6g1-BA	3	0	0	0	0	1	1	1
28°C	Imidacloprid 0.1 ppm	Cyp6g1-BA	4	0	0	0	2	0	2	2
28°C	Imidacloprid 0.1 ppm	Cyp6g1-BA	5	0	1	0	0	0	1	1
28°C	Imidacloprid 0.1 ppm	Cyp6g1-BA	6	0	0	0	0	0	0	0
28°C	Imidacloprid 0.1 ppm	Cyp6g1-BA	7	0	2	2	0	1	5	3
28°C	Imidacloprid 0.1 ppm	Cyp6g1-BA	8	0	0	2	0	1	3	1
28°C	Imidacloprid 0.1 ppm	Cyp6g1-BA	9	0	0	0	2	1	3	3
28°C	Imidacloprid 0.1 ppm	Cyp6g1-BA	10	0	1	0	0	0	1	1
18°C	none	Cyp6g1-M	1	0	0	0	0	0	0	0
18°C	none	Cyp6g1-M	2	0	0	1	0	1	2	2
18°C	none	Cyp6g1-M	3	0	0	0	0	0	0	0
18°C	none	Cyp6g1-M	4	0	0	0	0	0	0	0
18°C	none	Cyp6g1-M	5	0	0	1	1	2	4	4
18°C	none	Cyp6g1-M	6	0	0	0	1	1	2	2
18°C	none	Cyp6g1-M	7	0	0	0	1	1	2	1
18°C	none	Cyp6g1-M	8	0	0	0	0	1	1	1
18°C	none	Cyp6g1-M	9	0	0	0	2	0	2	2
18°C	none	Cyp6g1-M	10	0	0	0	1	0	1	0
18°C	none	Cyp6g1-BA	1	0	0	3	3	3	9	5
18°C	none	Cyp6g1-BA	2	0	0	0	1	1	2	2
18°C	none	Cyp6g1-BA	3	0	0	0	1	1	2	1
18°C	none	Cyp6g1-BA	4	0	0	3	1	2	6	6
18°C	none	Cyp6g1-BA	5	0	0	3	3	3	9	7
18°C	none	Cyp6g1-BA	6	0	0	0	1	1	2	2
18°C	none	Cyp6g1-BA	7	0	0	1	0	1	2	2
18°C	none	Cyp6g1-BA	8	0	0	2	2	1	5	5
18°C	none	Cyp6g1-BA	9	0	0	1	2	2	5	4
18°C	none	Cyp6g1-BA	10	0	0	2	2	2	6	6
18°C	Imidacloprid 0.1 ppm	Cyp6g1-M	1	0	0	1	1	1	3	1
18°C	Imidacloprid 0.1 ppm	Cyp6g1-M	2	0	0	0	0	0	0	0
18°C	Imidacloprid 0.1 ppm	Cyp6g1-M	3	0	0	0	0	0	0	0
18°C	Imidacloprid 0.1 ppm	Cyp6g1-M	4	0	0	0	1	1	2	2
18°C	Imidacloprid 0.1 ppm	Cyp6g1-M	5	0	0	0	0	0	0	0
18°C	Imidacloprid 0.1 ppm	Cyp6g1-M	6	0	0	0	2	1	3	3
18°C	Imidacloprid 0.1 ppm	Cyp6g1-M	7	0	0	0	0	0	0	0
18°C	Imidacloprid 0.1 ppm	Cyp6g1-M	8	0	0	1	2	1	4	3
18°C	Imidacloprid 0.1 ppm	Cyp6g1-M	9	0	0	0	0	0	0	0
18°C	Imidacloprid 0.1 ppm	Cyp6g1-M	10	0	0	1	2	0	3	3
18°C	Imidacloprid 0.1 ppm	Cyp6g1-BA	1	0	0	1	0	1	2	1
18°C	Imidacloprid 0.1 ppm	Cyp6g1-BA	2	0	0	3	1	2	6	5
18°C	Imidacloprid 0.1 ppm	Cyp6g1-BA	3	0	0	3	2	0	5	2
18°C	Imidacloprid 0.1 ppm	Cyp6g1-BA	4	0	0	0	0	1	1	1
18°C	Imidacloprid 0.1 ppm	Cyp6g1-BA	5	0	0	0	0	0	0	0
18°C	Imidacloprid 0.1 ppm	Cyp6g1-BA	6	0	0	0	1	1	2	2
18°C	Imidacloprid 0.1 ppm	Cyp6g1-BA	7	0	0	1	0	1	2	2
18°C	Imidacloprid 0.1 ppm	Cyp6g1-BA	8	0	0	0	1	1	2	2
18°C	Imidacloprid 0.1 ppm	Cyp6g1-BA	9	0	0	3	2	3	8	1
18°C	Imidacloprid 0.1 ppm	Cyp6g1-BA	10	0	0	2	0	1	3	3
