# Supplementary material for: Early-Life Heat Stress Exposes Genotype-Dependent Male Fertility Limits in Drosophila melanogaster Under Sublethal Agrochemical Exposure
Source: Insects. 2026 Apr 16;17(4):426. doi: 10.3390/insects17040426 (PMC13115718; doi:10.3390/insects17040426)
Supplement: Supplementary file 1 [file insects-17-00426-s001.zip › Table S2.xlsx]

## Sheet: Pairwise Comparisons
Table S2. Pairwise comparisons of male reproductive performance across experimental treatments. Results are derived from post-hoc comparisons (Tukey’s HSD) following Generalized Linear Mixed Models (GLMM) for mating frequency and Generalized Linear Models (GLM) for fertilization success.
Response Variable	Condition	Comparison	Effect Size (OR/Ratio)	95% CI	p-value
Fertilization Success	18 °C, Cyp6g1-BA males	No insecticide vs. Imidacloprid	3.16	[1.11, 9.01]	0.0315
Fertilization Success	28 °C, Cyp6g1-BA males	No insecticide vs. Imidacloprid	4.25	[0.43, 42.19]	0.2166
Fertilization Success	28 °C, No insecticide	Cyp6g1-BA vs. Cyp6g1-M	42.5	[3.16, 570.2]	0.0047
Fertilization Success	28 °C, Imidacloprid	Cyp6g1-BA vs. Cyp6g1-M	0.64	[0.14, 2.92]	0.5653
Fertilization Success	18 °C, No insecticide	Cyp6g1-BA vs. Cyp6g1-M	0.83	[0.15, 4.43]	0.8314
Fertilization Success	18 °C, Imidacloprid	Cyp6g1-BA vs. Cyp6g1-M	0.4	[0.09, 1.69]	0.2125
Mating Frequency	18 °C, No insecticide	Cyp6g1-BA vs. Cyp6g1-M	3.43	[1.89, 6.20]	< 0.0001
Mating Frequency	28 °C, No insecticide	Cyp6g1-BA vs. Cyp6g1-M	2.57	[1.07, 6.12]	0.0336
Mating Frequency	18 °C, Imidacloprid	Cyp6g1-BA vs. Cyp6g1-M	2.07	[1.11, 3.82]	0.0207
Mating Frequency	28 °C, Imidacloprid	Cyp6g1-BA vs. Cyp6g1-M	0.69	[0.39, 1.21]	0.2002
