# Supplementary material for: Early-Life Heat Stress Exposes Genotype-Dependent Male Fertility Limits in Drosophila melanogaster Under Sublethal Agrochemical Exposure
Source: Insects. 2026 Apr 16;17(4):426. doi: 10.3390/insects17040426 (PMC13115718; doi:10.3390/insects17040426)
Supplement: Supplementary file 1 [file insects-17-00426-s001.zip › Table S3.xlsx]

## Sheet: Model diagnostics
Table S3. Model diagnostics and goodness-of-fit statistics for reproductive performance analyses. This table summarizes the parameters used to validate the statistical rigor of the models reported in the main text.
Model	Statistic	Value
Fertilization Success (Binomial GLM)	Residual Deviance	78.49
Fertilization Success (Binomial GLM)	Residual df	51
Fertilization Success (Binomial GLM)	Dispersion Ratio	1.589
Mating Frequency (Poisson GLMM)	AIC	637.11
Mating Frequency (Poisson GLMM)	BIC	689
Mating Frequency (Poisson GLMM)	Residual df	387
Residual Deviance/df: Used to assess the fit of the Binomial GLM.
Dispersion Ratio: Calculated as the Pearson χ² divided by the residual degrees of freedom. A ratio near 1.0 indicates a good fit; the reported value of 1.589 for fertilization success is within the acceptable range for behavioral data, indicating that the model appropriately accounts for the variance in mating outcomes.
AIC/BIC: Akaike Information Criterion and Bayesian Information Criterion, used to confirm the fit of the Generalized Linear Mixed Model (GLMM) for mating frequency, which incorporates 'Day' and 'Male ID' to account for individual-level variation.
