# Supplementary material for: Early-Life Heat Stress Exposes Genotype-Dependent Male Fertility Limits in Drosophila melanogaster Under Sublethal Agrochemical Exposure
Source: Insects. 2026 Apr 16;17(4):426. doi: 10.3390/insects17040426 (PMC13115718; doi:10.3390/insects17040426)
Supplement: Supplementary file 1 [file insects-17-00426-s001.zip › Table S4.xlsx]

## Sheet: Embryo-to-adult viability
Genotype	Average temperature	Exposure	Embryo-to-adult viability (%)
Cyp6g1-M	18 ºC	none	0.72
Cyp6g1-BA	18 ºC	none	0.89
Cyp6g1-M	18 ºC	imidacloprid 0.1 ppm	0.87
Cyp6g1-BA	18 ºC	imidacloprid 0.1 ppm	0.89
Cyp6g1-M	28 ºC	none	0.76
Cyp6g1-BA	28 ºC	none	0.875
Cyp6g1-M	28 ºC	imidacloprid 0.1 ppm	0.67
Cyp6g1-BA	28 ºC	imidacloprid 0.1 ppm	0.895
* embryo-to-adult viability represents the average of 10 replicates per group.
